# Supplementary material for: Does Music Intervention Improve Anxiety in Dementia Patients? A Systematic Review and Meta-Analysis of Randomized Controlled Trials
Source: J Clin Med. 2023 Aug 24;12(17):5497. doi: 10.3390/jcm12175497 (PMC10488399; doi:10.3390/jcm12175497)
Supplement: Supplementary file 1 [file jcm-12-05497-s001.zip]

Archive with 3 entries (3 files):
- PRISMA_checklist_ANX_Ting.pdf
- S1.pdf
- S2.pdf
